# Supplementary material for: Mechanism of integrin activation by talin and its cooperation with kindlin
Source: Nat Commun. 2022 Apr 29;13:2362. doi: 10.1038/s41467-022-30117-w (PMC9054839; doi:10.1038/s41467-022-30117-w)
Supplement: Supplementary file 4 — Source Data [file 41467_2022_30117_MOESM4_ESM.xlsx]

## Sheet: Figure 1d
Figure 1d	vector	0.960757	1.05957	0.979678
	tlnH	4.1857	3.87456	3.92502
	tlnM3	4.46111	4.66924	4.75123

## Sheet: Figure 1e
Figure 1e	vector	1.14336	0.979021	0.874126	1.14468	0.980152	0.875136
	tlnH	3.4965	3.67271	3.54055	3.49602	3.6722	3.54006
	tlnM3	9.95355	9.03221	9.3155	9.96401	9.0417	9.32529
	tlnR	0.540882	0.48194	0.4438	0.567273	0.520599	0.549321

## Sheet: Figure 2b
Figure 2b	vector	1.01879	1.01477	0.966443	1.14336	0.979021	0.874126
	tlnH	3.26925	3.3358	3.21295	3.4965	3.67271	3.54055
	tlnM3	8.95516	9.54393	9.06955	9.95355	9.03221	9.3155
	tlnM3 DDdel	7.08689	7.29186	7.48231	6.85246	6.85246	6.38665

## Sheet: Figure 2d
Figure 2d				before normalization
				Fibronectin					Vitronectin					Laminin
				ypet	WT	R2526G	ΔDD		ypet	WT	R2526G	ΔDD		ypet	WT	R2526G	ΔDD
		Replicate 1		0.09915	0.50015	0.3244	0.2659		0.26775	0.591	0.422	0.386		0.086225	0.402475	0.315475	0.294475
		Replicate 2		0.316615	0.782986	0.586129	0.508038		0.105892	0.370549	0.222649	0.116958		0.0892721	0.552149	0.506973	0.453568
		Replicate 3		0.315388	0.779321	0.586132	0.506565		0.10982	0.374055	0.222601	0.118026		0.105276	0.500426	0.422173	0.283484
		Replicate 4		0.0516737	0.427934	0.306824	0.278989		0.0453811	0.202918	0.178519	0.158133		0.112249	0.385334	0.282198	0.256
		Replicate 5		0.0257018	0.122813	0.0914385	0.0673883		0.0468467	0.125388	0.112228	0.106419		0.00631472	0.0978738	0.0936696	0.0935059
		Replicate 6		0.167157	0.581017	0.437915	0.509156		0.275948	0.679149	0.462206	0.584308		0.170498	0.440877	0.405843	0.421119
				normalized to WT values
				Fibronectin					Vitronectin					Laminin
				ypet	WT	R2526G	ΔDD		ypet	WT	R2526G	ΔDD		ypet	WT	R2526G	ΔDD
		Replicate 1		0.198241	1	0.648605	0.531641		0.453046	1	0.714044	0.65313		0.214237	1	0.783838	0.73166
		Replicate 2		0.404369	1	0.748582	0.648847		0.28577	1	0.600863	0.315634		0.161681	1	0.918181	0.821459
		Replicate 3		0.404696	1	0.752106	0.650008		0.293594	1	0.595101	0.315531		0.210374	1	0.843627	0.566485
		Replicate 4		0.120751	1	0.716988	0.651943		0.223643	1	0.879758	0.779298		0.291303	1	0.732346	0.664359
		Replicate 5		0.209275	1	0.744532	0.548705		0.373614	1	0.895044	0.84872		0.064519	1	0.957045	0.955372
		Replicate 6		0.287697	1	0.753705	0.876318		0.406314	1	0.680566	0.860353		0.386726	1	0.920536	0.955184

## Sheet: Figure 3a
Figure 3a	vector	0.958333	1.08333	0.958333	0.980198	0.986799	1.0297
	tlnH	2.5	2.60989	2.5	1.97588	2.08577	2.06975
	tlnM3	6.86342	6.84482	6.66192	6.17862	6.64471	6.72438
	tlnH+K2	9.15638	8.47737	8.37449	16.1886	17.1247	15.7589
	tlnM3+K2	26.6519	29.2657	27.2812	33.3252	32.5964	31.9627

## Sheet: Figure 3c
Figure 3c	vector	0.808989	1.18352	1.00749
	tlnM3	6.86342	6.84482	6.66192
	tlnWT	2.48557	2.73869	2.48557
	tlnM3+K2	27.2455	28.7959	30.2045
	tlnWT+K2	2.70961	2.79947	2.89394

## Sheet: Figure 3d
Figure 3d	vector	1.24227	0.701031	1.0567	0.97548	0.946695	1.07783
	tlnM3	5.55347	4.69185	5.14711	8.10316	8.08119	8.25453
	K2WT	1.14246	1.17708	1.2117
	K2GLKE	1.0386	0.900123	0.796262
	tlnM3+K2WT	21.496	20.6736	22.5704		26.749	25.5788
	tlnM3+K2GLKE	16.4011	16.4397	14.75	18.7808	18.9688	18.9688

## Sheet: Figure 3e
Figure 3e	NC	vector	1.09434	0.839623	1.06604
	NC	tlnM3	10.1201	10.7636	10.1201
	NC	tlnM3+K2WT	34.6557	34.8242	32.8802
	pxn_s02	vector	1.60632	1.50864	1.42181
	pxn_s02	tlnM3	8.55068	9.12995	8.91381
	pxn_s02	tlnM3+K2WT	25.0441	25.1041	24.8577

## Sheet: Figure 3f
Figure 3f	Anti-Paxillin		& Anti-Actin

## Sheet: Figure 3g
Figure 3g	vector	0.980315	1.0748	0.940945
	tlnM3	9.10603	9.19427	9.21463
	paxiWT	2.38947	2.26031	2.19573
	paxiF577E	1.20622	1.416	1.25866
	tlnM3+paxiWT	31.2046	31.0531	29.8872
	tlnM3+paxiF577E	22.3445	22.3968	22.6097

[truncated: 31 more sheets: Figure 3h, Figure 3i, Figure 4a, Figure 4b, Figure 4c, Figure 4d, Figure 4e, Figure 4f, Figure 5a, Figure 5b, Figure 6b, Figure 6c, Figure 6d, Figure 6e, Figure 6f, Figure 6g, Figure 7a, Figure 7b, Supplementary Figure 1e, Supplementary Figure 1f …]
